# Supplementary material for: Marine-Derived Compounds as Potential Inhibitors of Hsp90 for Anticancer and Antimicrobial Drug Development: A Comprehensive In Silico Study
Source: Molecules. 2023 Dec 13;28(24):8074. doi: 10.3390/molecules28248074 (PMC10871121; doi:10.3390/molecules28248074)
Supplement: Supplementary file 1 [file molecules-28-08074-s001.zip]

Archive with 1 entries (1 files):
- molecules-2730234-supplementary.pdf
